# Supplementary material for: Fat-to-Muscle Ratios and the Non-Achievement of LDL Cholesterol Targets: Analysis of the Korean Genome and Epidemiology Study
Source: J Cardiovasc Dev Dis. 2021 Aug 12;8(8):96. doi: 10.3390/jcdd8080096 (PMC8396939; doi:10.3390/jcdd8080096)
Supplement: Supplementary file 1 [file jcdd-08-00096-s001.zip]

Archive with 1 entries (1 files):
- jcdd-1323801-supplementary.pdf
